# Supplementary material for: Motivation for Rehabilitation in Patients With Subacute Stroke: A Qualitative Study
Source: Front Rehabil Sci. 2021 Jun 7;2:664758. doi: 10.3389/fresc.2021.664758 (PMC9397769; doi:10.3389/fresc.2021.664758)
Supplement: Supplementary file 1 [file Data_Sheet_1.zip]

Archive with 10 entries (9 files):
- data sheet/
- __MACOSX/._data sheet
- data sheet/.DS_Store
- __MACOSX/data sheet/._.DS_Store
- data sheet/Sample characteristics.PDF
- __MACOSX/data sheet/._Sample characteristics.PDF
- data sheet/Coding of qualitative data in patients aged ΓëÑ 65(in Japanese).pdf
- __MACOSX/data sheet/._Coding of qualitative data in patients aged ΓëÑ 65(in Japanese).pdf
- data sheet/Coding of qualitative data in patients aged < 65(in Japanese).pdf
- __MACOSX/data sheet/._Coding of qualitative data in patients aged < 65(in Japanese).pdf
